# Supplementary material for: Clinical Performance of a New Soluble CD14-Subtype Immunochromatographic Test for Whole Blood Compared with Chemiluminescent Enzyme Immunoassay: Use of Quantitative Soluble CD14-Subtype Immunochromatographic Tests for the Diagnosis of Sepsis
Source: PLoS One. 2015 Dec 1;10(12):e0143971. doi: 10.1371/journal.pone.0143971 (PMC4666562; doi:10.1371/journal.pone.0143971)
Supplement: S1 Table — Nos. 1–52 are patients’ data and Nos. 53–62 are healthy volunteers’ data (controls). aBecause the reader was not ready in time, quantitative determinations could not be performed by ICT on day 0 and day 7 in one case. bFor the same reason, quantitative determinations by ICT could not be performed on day 0 in one case. cBy day 7, five patients had died, three had been transferred to another hospital, and two had been discharged. There were 14 points in time on day 7 when infection was suspected, but the patient did not fulfill at least two criteria for SIRS. The data at those 14 points were excluded from the analysis. (XLSX) [file pone.0143971.s001.xlsx]

## Sheet: Supporting Information Files 1
No.	Age	Sex (0=male,1=female)	Day	Diagnosis (0=control,1=SIRS,2=infection,but not SIRS,3=sepsis,4=severe sepsis/septic shock)	CLEIA (pg/ml)	ICT (pg/ml)
1	90	0	0	3	313	a
			7	0	154	a
2	75	0	0	4	2882	b
			7	4	1989	1803
3	84	1	0	1	93	44.1
			7	4	1275	1196
4	38	1	0	3	102	86.3
			7	Discharge	c	c
5	86	1	0	3	854	375.1
			7	3	848	851.9
6	73	0	0	3	2387	2554
			7	2	275	389.3
7	65	0	0	1	353	579.6
			7	1	715	803.3
8	69	1	0	4	1882	2253
			7	3	576	467.6
9	59	0	0	1	132	197.3
			7	1	377	336.8
10	87	0	0	3	2089	2756
			7	2	528	648.1
11	73	1	0	3	129	166.4
			7	2	260	281.7
12	80	1	0	3	263	305.4
			7	2	185	153.4
13	64	0	0	4	876	814.4
			7	3	1611	1813
14	82	0	0	1	178	178.5
			7	Changing hospital	c	c
15	66	1	0	3	454	732.1
			7	2	200	138
16	56	1	0	1	140	254.4
			7	Discharge	c	c
17	72	0	0	1	134	129
			7	0	153	129.9
18	75	0	0	1	194	298.4
			7	0	563	461.3
19	50	1	0	1	77.5	103
			7	0	79.6	109.7
20	74	1	0	4	946	1223
			7	4	2093	2324
21	43	0	0	4	1999	2816
			7	4	3764	4192
22	61	1	0	1	458	646.4
			7	0	259	287.6
23	88	1	0	1	407	351.8
			7	1	674	673.6
24	63	0	0	4	665	663.2
			7	2	402	378.7
25	81	1	0	4	5654	3766
			7	3	3891	3946
26	61	0	0	4	916	1165
			7	Death	c	c
27	85	0	0	4	1622	1539
			7	2	770	715
28	48	0	0	1	125	179
			7	1	241	317.7
29	49	0	0	1	143	269.5
			7	0	390	167.1
30	54	0	0	3	143	237.3
			7	2	453	281.6
31	39	0	0	1	72.7	119.7
			7	0	156	144.4
32	70	0	0	1	396	360
			7	0	175	146
33	78	1	0	1	242	91.3
			7	0	265	170.7
34	56	0	0	4	2498	1958
			7	Death	c	c
35	19	0	0	3	1464	1338
			7	0	241	271.6
36	81	1	0	4	2739	2983
			7	Death	c	c
37	71	0	0	4	2161	1835
			7	2	1153	803.7
38	75	0	0	3	3180	2377
			7	3	851	707
39	81	0	0	4	195	98.8
			7	2	376	276.4
40	88	0	0	4	1851	1603
			7	Death	c	c
41	54	1	0	3	254	205
			7	0	96.1	132.7
42	81	1	0	1	180	180.8
			7	2	653	420.3
43	46	0	0	1	202	103.4
			7	Changing hospital	c	c
44	77	0	0	3	348	248
			7	2	170	146.6
45	56	1	0	4	585	333.7
			7	3	359	129.1
46	67	0	0	4	1274	1027
			7	0	175	135.9
47	42	0	0	1	161	114.9
			7	2	508	457.4
48	28	1	0	1	453	282.5
			7	Changing hospital	c	c
49	78	0	0	3	339	223.8
			7	3	785	475.3
50	79	1	0	4	1031	793.3
			7	2	388	181.9
51	62	1	0	4	3572	2795
			7	Death	c	c
52	44	0	0	1	403	198.3
			7	3	425	277.9
53	88	1		0	228	175.9
54	64	0		0	131	90.1
55	63	1		0	109	25.6
56	60	0		0	114	205.8
57	57	1		0	71.7	14.2
58	66	0		0	170	156.1
59	64	1		0	109	133.5
60	55	0		0	156	136
61	55	1		0	81.8	156.5
62	54	0		0	116	160.5
